# Supplementary material for: PhyCysID: Plant Cystatin Protein Prediction by an Artificial Intelligence Approach
Source: J Chem Inf Model. 2025 Sep 4;65(18):9425–34. doi: 10.1021/acs.jcim.5c00916 (PMC12458679; doi:10.1021/acs.jcim.5c00916)
Supplement: Supplementary file 1 [file ci5c00916_si_001.xls]

## Sheet: Feature_performance_normalized
Title
PhyCysID: Plant Cystatin Protein Prediction by An Artificial Intelligence Approach
Authors
Sadaf Aqil1, Isabel Cristina Cadavid2, Nureyev Ferreira Rodrigues2, Natalia Balbinott1, Geancarlo Zanatta1,2 and Rogerio Margis1,.3*
Institutional affiliation
1 Programa de Pós-Graduação em Genética e Biologia Molecular, Departamento de Genética, Instituto de Biociências, Universidade Federal do Rio Grande do Sul, Porto Alegre, Brazil, CEP 91501-970
2 Departamento de Biofísica, Centro de Biotecnologia, Universidade Federal do Rio Grande do Sul, prédio 43422, sala 206, Porto Alegre, Brazil, CEP 91501-970
Supplemetary file 1
Feature	AdaBoost	Decision T	GB	RF	LDA	LR	Perceptron	Ridge	SGDC
Sequence Size	0.10824	0.112851	0.211481	0.117982	0.0595088	0.0569997	0.0554388	0.0579395	0.0595515
FYWH	0.104218	0.0146112	0.0537079	0.0413046	0.0668008	0.0658584	0.0560907	0.0645671	0.0606086
KRH	0.100441	0	0.00446891	0.0250247	0.0434211	0.0461724	0.0421217	0.0451538	0.0455514
Redox Potential	0.0966118	0.371155	0.323972	0.18477	0.0334001	0.024696	0.0235032	0.0348239	0.0222565
TS	0.0867136	0.0529047	0.0549755	0.064817	0.023626	0.0170573	0.0180748	0.0262449	0.0174519
Instability Index	0.0734748	0.15195	0.10127	0.050779	0.0405312	0.0371973	0.0309447	0.0404877	0.0363011
Isoelectric Point	0.066042	0.00692411	0.00400008	0.0147136	0.0568924	0.0562061	0.0567604	0.0552976	0.0601144
FYW	0.0595451	0.00974553	0.0117525	0.0314572	0.0431681	0.0416166	0.0390203	0.0436116	0.0387862
DE	0.0478355	0.0571407	0.0164648	0.0187915	0.0446772	0.049804	0.0527976	0.0444386	0.0528304
Charge at pH 7.4	0.0441301	0.0223537	0.00484303	0.0340613	0.0399781	0.0409192	0.0473052	0.0396262	0.048142
Hydrophilicity Index	0.0375947	0.0186418	0.00585105	0.0200326	0.0645914	0.0733173	0.077381	0.0643129	0.0724436
Hydrophobicity Index	0.037344	0.0604268	0.0590589	0.0291406	0.0406971	0.0484068	0.0470868	0.0430203	0.0436845
Sheet Propensity	0.0363391	0.0246421	0.00612322	0.0270431	0.0529913	0.0549924	0.05477	0.051368	0.0533543
Turn Propensity	0.0221593	0.0162	0.0919174	0.0992576	0.000965641	0.000874595	0.000181374	0.00474658	0.000478412
STYDEHQKRH	0.020259	0.0127312	0.00269375	0.0221078	0.0396024	0.0454103	0.047058	0.0411777	0.0505122
AVILM	0.0166303	0.0227616	0.00444644	0.0382538	0.046904	0.0543104	0.054139	0.0482128	0.0504415
KR	0.0123062	0.0152042	0.0208781	0.0308196	0.0246691	0.0266402	0.0285727	0.0281942	0.0282614
RNA Binding	0.0121808	0.00569908	0.00902196	0.0357662	0.101092	0.0824523	0.0870683	0.091475	0.0918393
Helix Propensity	0.00705857	0.00933386	0.00688589	0.0448086	0.0491356	0.0411822	0.043355	0.048522	0.0398213
PN	0.00624851	0.0147233	0.00330788	0.0134594	0.0603013	0.0504631	0.0509448	0.0582576	0.0476536
PNGS	0.0046267	0	0.00288031	0.0556103	0.0670467	0.0854234	0.0873856	0.0685219	0.0799159

## Sheet: Feature_Coefficient_performance
Feature	AdaBoost	Decision T	GB	RF	LDA	LR	Perceptron	RF	Ridge	SGDC
Sequence Size	0.10824	0.112851	0.211481	0.117982	0.250659	0.421478	1.34219	0.117982	0.0494495	1.38723
FYWH	0.104218	0.0146112	0.0537079	0.0413046	1.00581	1.43438	1.70164	0.0413046	0.189077	1.60817
KRH	0.100441	0	0.00446891	0.0250247	-1.41535	-0.816495	-6.00017	0.0250247	-0.219917	-1.53915
Redox Potential	0.0966118	0.371155	0.323972	0.18477	-2.45311	-3.27207	-16.2655	0.18477	-0.437546	-6.40836
TS	0.0867136	0.0529047	0.0549755	0.064817	-3.46529	-4.14548	-19.2584	0.064817	-0.618287	-7.41265
Instability Index	0.0734748	0.15195	0.10127	0.050779	-1.71462	-1.8427	-12.1626	0.050779	-0.318222	-3.4727
Isoelectric Point	0.066042	0.00692411	0.00400008	0.0147136	-0.0202835	0.330743	2.07083	0.0147136	-0.00621069	1.50488
FYW	0.0595451	0.00974553	0.0117525	0.0314572	-1.44155	-1.3374	-7.71014	0.0314572	-0.252408	-2.95325
DE	0.0478355	0.0571407	0.0164648	0.0187915	-1.28527	-0.401263	-0.11404	0.0187915	-0.234985	-0.0176715
Charge at pH 7.4	0.0441301	0.0223537	0.00484303	0.0340613	-1.7719	-1.41714	-3.14227	0.0340613	-0.336373	-0.997652
Hydrophilicity Index	0.0375947	0.0186418	0.00585105	0.0200326	0.777009	2.28721	13.44	0.0200326	0.183722	4.08198
Hydrophobicity Index	0.037344	0.0604268	0.0590589	0.0291406	-1.69744	-0.561018	-3.26268	0.0291406	-0.264867	-1.92939
Sheet Propensity	0.0363391	0.0246421	0.00612322	0.0270431	-0.42428	0.191975	0.973453	0.0270431	-0.0889993	0.0918372
Turn Propensity	0.0221593	0.0162	0.0919174	0.0992576	-5.81196	-5.99578	-29.1239	0.0992576	-1.07121	-10.9605
STYDEHQKRH	0.020259	0.0127312	0.00269375	0.0221078	-1.81081	-0.90363	-3.27856	0.0221078	-0.303686	-0.502213
AVILM	0.0166303	0.0227616	0.00444644	0.0382538	-1.05466	0.113991	0.625542	0.0382538	-0.155471	-0.517009
KR	0.0123062	0.0152042	0.0208781	0.0308196	-3.35727	-3.04978	-13.4704	0.0308196	-0.577219	-5.1532
RNA Binding	0.0121808	0.00569908	0.00902196	0.0357662	4.5569	3.33169	18.7811	0.0357662	0.755969	8.13618
Helix Propensity	0.00705857	0.00933386	0.00688589	0.0448086	-0.823571	-1.38706	-5.32018	0.0448086	-0.148957	-2.73689
PN	0.00624851	0.0147233	0.00330788	0.0134594	0.332727	-0.325906	-1.13557	0.0134594	0.0561499	-1.09974
PNGS	0.0046267	0	0.00288031	0.0556103	1.03128	3.67141	18.956	0.0556103	0.272397	5.64389
