# Supplementary material for: PhyCysID: Plant Cystatin Protein Prediction by an Artificial Intelligence Approach
Source: J Chem Inf Model. 2025 Sep 4;65(18):9425–34. doi: 10.1021/acs.jcim.5c00916 (PMC12458679; doi:10.1021/acs.jcim.5c00916)
Supplement: Supplementary file 3 [file ci5c00916_si_003.xlsx]

## Sheet: all_gridsearch_results
Title
PhyCysID: Plant Cystatin Protein Prediction by An Artificial Intelligence Approach
Authors
Sadaf Aqil1, Isabel Cristina Cadavid2, Nureyev Ferreira Rodrigues2, Natalia Balbinott1, Geancarlo Zanatta1,2 and Rogerio Margis1,.3*
Institutional affiliation
1 Programa de Pós-Graduação em Genética e Biologia Molecular, Departamento de Genética, Instituto de Biociências, Universidade Federal do Rio Grande do Sul, Porto Alegre, Brazil, CEP 91501-970
2 Departamento de Biofísica, Centro de Biotecnologia, Universidade Federal do Rio Grande do Sul, prédio 43422, sala 206, Porto Alegre, Brazil, CEP 91501-970
Supplemetary file 3
Model	mean_fit_time	std_fit_time	mean_score_time	std_score_time	param_max_depth	param_n_estimators	params	split0_test_score	split1_test_score	split2_test_score	split3_test_score	split4_test_score	split5_test_score	split6_test_score	split7_test_score	split8_test_score	split9_test_score	split10_test_score	split11_test_score	split12_test_score	split13_test_score	split14_test_score	split15_test_score	split16_test_score	split17_test_score	split18_test_score	split19_test_score	mean_test_score	std_test_score	rank_test_score	split0_train_score	split1_train_score	split2_train_score	split3_train_score	split4_train_score	split5_train_score	split6_train_score	split7_train_score	split8_train_score	split9_train_score	split10_train_score	split11_train_score	split12_train_score	split13_train_score	split14_train_score	split15_train_score	split16_train_score	split17_train_score	split18_train_score
Random Forest	0.189887	0.0324478	0.00623264	0.00119831		50	{'max_depth': None, 'n_estimators': 50}	0.842105	0.921053	0.894737	0.947368	0.894737	0.973684	0.973684	0.973684	0.973684	0.947368	0.947368	0.891892	1	0.972973	0.972973	0.891892	0.972973	0.945946	0.945946	0.945946	0.941501	0.0389183	2	1	1	1	1	1	1	1	1	1	1	1	1	1	1	0.998599	1	1	1	1
Random Forest	0.300801	0.00496438	0.0081354	0.000866195		100	{'max_depth': None, 'n_estimators': 100}	0.789474	0.947368	0.842105	0.973684	0.921053	0.973684	1	0.973684	0.921053	0.947368	0.973684	0.891892	1	0.972973	0.945946	0.918919	0.945946	0.972973	0.945946	0.891892	0.937482	0.0510066	5	1	1	1	1	1	1	1	1	1	1	1	1	1	1	1	1	1	1	1
Random Forest	0.63669	0.0831808	0.0159214	0.00377772		200	{'max_depth': None, 'n_estimators': 200}	0.842105	0.947368	0.921053	0.947368	0.894737	0.973684	1	0.947368	0.947368	0.921053	0.947368	0.891892	1	0.972973	0.945946	0.918919	0.945946	0.972973	0.945946	0.891892	0.938798	0.0376039	4	1	1	1	1	1	1	1	1	1	1	1	1	1	1	1	1	1	1	1
Random Forest	0.173659	0.0298917	0.00547127	0.00127765	10	50	{'max_depth': 10, 'n_estimators': 50}	0.789474	0.921053	0.868421	0.947368	0.921053	0.973684	0.973684	0.921053	0.973684	0.973684	0.947368	0.891892	1	0.945946	0.945946	0.918919	0.972973	0.972973	0.945946	0.918919	0.936202	0.0459897	7	1	1	1	1	1	0.998597	1	1	0.998597	0.998597	0.998597	0.997199	0.998599	1	0.998599	0.998599	1	0.998599	1
Random Forest	0.35791	0.0907679	0.00902128	0.00228795	10	100	{'max_depth': 10, 'n_estimators': 100}	0.789474	0.894737	0.894737	0.947368	0.894737	0.973684	1	0.947368	0.973684	0.921053	0.947368	0.891892	1	1	0.945946	0.918919	0.972973	0.972973	0.945946	0.945946	0.93894	0.048689	3	1	1	0.998597	1	0.998597	1	1	1	1	0.998597	1	1	1	0.997199	1	0.998599	0.997199	0.998599	1
Random Forest	0.632608	0.0911865	0.0147005	0.00215917	10	200	{'max_depth': 10, 'n_estimators': 200}	0.789474	0.894737	0.921053	0.921053	0.894737	0.973684	0.973684	0.947368	0.973684	0.947368	0.973684	0.891892	1	0.972973	0.945946	0.918919	0.945946	0.972973	0.945946	0.918919	0.936202	0.0452305	8	1	1	1	0.997195	1	1	1	1	1	0.998597	1	1	1	0.998599	1	0.998599	1	1	1
Random Forest	0.170475	0.0309151	0.00544796	0.00120431	20	50	{'max_depth': 20, 'n_estimators': 50}	0.842105	0.921053	0.894737	0.947368	0.894737	0.973684	1	0.921053	0.947368	0.947368	0.947368	0.891892	1	0.972973	0.945946	0.918919	0.972973	0.972973	0.972973	0.945946	0.941572	0.0387812	1	1	1	1	1	1	1	1	1	1	1	1	1	1	1	1	1	1	1	1
Random Forest	0.315043	0.0412837	0.0091646	0.00254122	20	100	{'max_depth': 20, 'n_estimators': 100}	0.789474	0.868421	0.894737	0.973684	0.894737	0.973684	0.973684	0.947368	0.921053	0.947368	0.947368	0.891892	1	0.972973	0.945946	0.918919	0.945946	0.972973	0.945946	0.945946	0.933606	0.0467236	9	1	1	1	1	1	1	1	1	1	1	1	1	1	1	1	1	1	1	1
Random Forest	0.634654	0.0785756	0.0163468	0.00415583	20	200	{'max_depth': 20, 'n_estimators': 200}	0.789474	0.921053	0.921053	0.947368	0.894737	0.973684	1	0.973684	0.973684	0.921053	0.947368	0.891892	1	0.972973	0.918919	0.918919	0.945946	0.972973	0.945946	0.918919	0.937482	0.0459687	5	1	1	1	1	1	1	1	1	1	1	1	1	1	1	1	1	1	1	1
Gradient Boosting	0.757883	0.205738	0.00188142	0.00100673		100	{'learning_rate': 0.05, 'n_estimators': 100}	0.842105	0.947368	0.894737	0.973684	0.921053	0.947368	0.973684	0.947368	1	0.921053	0.921053	0.918919	1	0.972973	0.945946	0.918919	0.972973	0.945946	0.972973	0.945946	0.944203	0.0362246	8	0.985975	0.985975	0.987377	0.985975	0.991585	0.98317	0.985975	0.987377	0.980365	0.984572	0.985975	0.987395	0.984594	0.985994	0.985994	0.987395	0.983193	0.984594	0.987395
Gradient Boosting	1.39308	0.127407	0.00176865	0.00032212		200	{'learning_rate': 0.05, 'n_estimators': 200}	0.815789	0.947368	0.894737	0.973684	0.947368	0.973684	0.973684	0.921053	0.973684	0.947368	0.973684	0.918919	1	0.972973	0.918919	0.891892	0.972973	0.972973	0.945946	0.972973	0.945484	0.0413872	7	1	1	0.998597	0.997195	1	1	1	0.998597	1	1	1	1	1	1	1	1	0.998599	1	1
Gradient Boosting	2.09027	0.160355	0.00193379	0.000253162		300	{'learning_rate': 0.05, 'n_estimators': 300}	0.868421	0.947368	0.921053	0.973684	0.947368	0.973684	0.973684	0.947368	0.973684	0.947368	0.973684	0.918919	1	0.972973	0.918919	0.891892	1	0.972973	0.945946	0.972973	0.952098	0.0332759	2	1	1	1	1	1	1	1	1	1	1	1	1	1	1	1	1	1	1	1
Gradient Boosting	0.693821	0.0669636	0.00173982	0.000395768		100	{'learning_rate': 0.1, 'n_estimators': 100}	0.815789	0.947368	0.894737	0.973684	0.947368	0.947368	0.973684	0.921053	0.973684	0.947368	0.973684	0.918919	1	0.972973	0.918919	0.891892	0.972973	0.972973	0.945946	0.945946	0.942817	0.0403538	9	1	1	0.997195	1	1	1	1	1	1	0.998597	0.998597	1	1	1	1	1	1	1	1
Gradient Boosting	1.44412	0.154988	0.00190103	0.000310193		200	{'learning_rate': 0.1, 'n_estimators': 200}	0.868421	0.947368	0.921053	0.973684	0.947368	0.973684	0.973684	0.947368	0.973684	0.947368	0.973684	0.918919	1	0.972973	0.918919	0.891892	0.972973	0.972973	0.945946	0.972973	0.950747	0.0318201	4	1	1	1	1	1	1	1	1	1	1	1	1	1	1	1	1	1	1	1
Gradient Boosting	2.0887	0.170915	0.00199925	0.00027765		300	{'learning_rate': 0.1, 'n_estimators': 300}	0.842105	0.947368	0.921053	0.973684	0.947368	0.947368	0.973684	0.947368	0.973684	0.947368	0.973684	0.918919	1	0.972973	0.918919	0.918919	1	0.972973	0.945946	0.972973	0.950818	0.0348153	3	1	1	1	1	1	1	1	1	1	1	1	1	1	1	1	1	1	1	1
Gradient Boosting	0.69543	0.0762551	0.0015744	0.0001863		100	{'learning_rate': 0.3, 'n_estimators': 100}	0.868421	0.947368	0.894737	0.973684	0.947368	0.947368	0.973684	0.947368	0.973684	0.947368	0.973684	0.918919	1	0.972973	0.945946	0.918919	1	0.972973	0.945946	0.972973	0.952169	0.03197	1	1	1	1	1	1	1	1	1	1	1	1	1	1	1	1	1	1	1	1
Gradient Boosting	1.38521	0.123468	0.00182484	0.000292066		200	{'learning_rate': 0.3, 'n_estimators': 200}	0.842105	0.921053	0.894737	0.973684	0.947368	0.947368	0.973684	0.947368	0.973684	0.947368	0.973684	0.918919	1	0.972973	0.945946	0.945946	1	0.972973	0.945946	0.918919	0.948186	0.0358997	5	1	1	1	1	1	1	1	1	1	1	1	1	1	1	1	1	1	1	1
Gradient Boosting	2.13143	0.266391	0.00203812	0.00035042		300	{'learning_rate': 0.3, 'n_estimators': 300}	0.868421	0.947368	0.894737	0.973684	0.947368	0.947368	0.973684	0.947368	0.973684	0.947368	0.973684	0.918919	1	0.945946	0.918919	0.945946	1	0.972973	0.945946	0.918919	0.948115	0.0319309	6	1	1	1	1	1	1	1	1	1	1	1	1	1	1	1	1	1	1	1
AdaBoost	0.417277	0.0616238	0.0226569	0.00600754		100	{'learning_rate': 0.1, 'n_estimators': 100}	0.789474	0.947368	0.842105	0.868421	0.894737	0.921053	0.947368	0.947368	0.921053	0.921053	0.921053	0.918919	0.945946	0.945946	0.891892	0.864865	0.918919	0.972973	0.945946	0.864865	0.909566	0.0436895	9	0.928471	0.922861	0.934081	0.929874	0.935484	0.921459	0.918654	0.922861	0.924264	0.935484	0.929874	0.929972	0.928571	0.927171	0.931373	0.922969	0.931373	0.92437	0.92437
AdaBoost	0.802246	0.0975393	0.0431324	0.00911634		200	{'learning_rate': 0.1, 'n_estimators': 200}	0.789474	0.947368	0.868421	0.894737	0.894737	0.947368	0.973684	0.947368	0.947368	0.894737	0.921053	0.918919	1	0.945946	0.891892	0.891892	0.945946	0.945946	0.945946	0.891892	0.920235	0.044133	8	0.945302	0.945302	0.942496	0.941094	0.942496	0.942496	0.941094	0.938289	0.942496	0.942496	0.943899	0.936975	0.935574	0.939776	0.943978	0.942577	0.936975	0.935574	0.936975
AdaBoost	1.23055	0.15107	0.0590004	0.00873193		300	{'learning_rate': 0.1, 'n_estimators': 300}	0.789474	0.947368	0.868421	0.894737	0.921053	0.947368	0.973684	0.921053	0.947368	0.894737	0.921053	0.918919	1	0.945946	0.918919	0.918919	0.972973	0.945946	0.945946	0.864865	0.922937	0.0448346	7	0.949509	0.948107	0.950912	0.946704	0.946704	0.949509	0.943899	0.946704	0.942496	0.952314	0.952314	0.948179	0.946779	0.94958	0.94958	0.948179	0.943978	0.945378	0.945378
AdaBoost	0.418706	0.0631393	0.0226778	0.00595561		100	{'learning_rate': 0.5, 'n_estimators': 100}	0.842105	0.973684	0.868421	0.921053	0.947368	0.921053	0.973684	0.947368	1	0.894737	0.921053	0.918919	1	0.945946	0.918919	0.918919	0.972973	0.972973	0.972973	0.918919	0.937553	0.0402278	6	0.970547	0.962132	0.959327	0.962132	0.964937	0.959327	0.964937	0.960729	0.962132	0.964937	0.963534	0.969188	0.959384	0.966387	0.969188	0.966387	0.960784	0.963585	0.964986
AdaBoost	0.815054	0.0971103	0.042006	0.00800188		200	{'learning_rate': 0.5, 'n_estimators': 200}	0.842105	0.947368	0.921053	0.947368	0.947368	0.921053	0.973684	0.947368	1	0.947368	0.947368	0.918919	1	0.972973	0.945946	0.918919	0.972973	0.972973	0.972973	0.945946	0.948186	0.0338599	2	0.974755	0.97195	0.974755	0.97195	0.974755	0.97195	0.97195	0.976157	0.97195	0.969144	0.973352	0.97479	0.971989	0.97619	0.97619	0.97479	0.967787	0.973389	0.971989
AdaBoost	1.23866	0.166792	0.0687696	0.0173936		300	{'learning_rate': 0.5, 'n_estimators': 300}	0.894737	0.921053	0.894737	0.947368	0.921053	0.921053	0.973684	0.921053	1	0.947368	0.973684	0.918919	1	0.972973	0.945946	0.891892	0.972973	0.972973	0.972973	0.972973	0.946871	0.0334645	3	0.980365	0.974755	0.980365	0.976157	0.976157	0.97756	0.974755	0.981767	0.97756	0.976157	0.974755	0.981793	0.97479	0.978992	0.981793	0.97619	0.97479	0.977591	0.977591
AdaBoost	0.383742	0.00500735	0.0194712	0.00130077		100	{'learning_rate': 1, 'n_estimators': 100}	0.868421	0.973684	0.894737	0.973684	0.921053	0.894737	0.973684	0.947368	0.947368	0.894737	0.973684	0.891892	1	0.945946	0.945946	0.945946	0.972973	0.972973	0.972973	0.864865	0.938834	0.0394817	5	0.984572	0.978962	0.980365	0.980365	0.98878	0.97756	0.976157	0.98317	0.97756	0.976157	0.978962	0.985994	0.977591	0.973389	0.97619	0.97479	0.971989	0.981793	0.980392
AdaBoost	0.839667	0.114386	0.0428993	0.0106656		200	{'learning_rate': 1, 'n_estimators': 200}	0.842105	0.973684	0.921053	0.947368	0.921053	0.921053	1	0.947368	0.973684	0.894737	0.973684	0.891892	1	0.972973	0.945946	0.918919	0.972973	0.972973	0.972973	0.918919	0.944168	0.0391546	4	0.99439	0.99439	0.99439	0.991585	0.995792	0.98878	0.992987	0.99439	0.995792	0.990182	0.992987	0.994398	0.990196	0.992997	0.994398	0.992997	0.991597	0.995798	0.992997
AdaBoost	1.21867	0.143146	0.0612743	0.0133747		300	{'learning_rate': 1, 'n_estimators': 300}	0.868421	0.973684	0.973684	0.973684	0.894737	0.947368	1	0.947368	0.973684	0.921053	0.973684	0.945946	1	0.972973	0.891892	0.918919	1	0.972973	0.972973	0.891892	0.950747	0.0388416	1	1	1	1	0.997195	1	1	1	0.998597	1	0.998597	0.998597	1	0.997199	0.995798	0.997199	0.998599	0.995798	1	0.997199
Bagging	0.0624063	0.00406581	0.00294424	0.000354004		10	{'max_samples': 0.5, 'n_estimators': 10}	0.815789	0.921053	0.921053	0.921053	0.921053	0.868421	0.973684	0.947368	0.947368	0.921053	0.973684	0.918919	1	0.918919	0.891892	0.891892	0.972973	0.972973	0.837838	0.918919	0.922795	0.0452648	9	0.974755	0.973352	0.981767	0.984572	0.980365	0.980365	0.978962	0.97756	0.980365	0.974755	0.967742	0.983193	0.971989	0.966387	0.97619	0.978992	0.970588	0.980392	0.980392
Bagging	0.337756	0.0557914	0.0104439	0.00252275		50	{'max_samples': 0.5, 'n_estimators': 50}	0.789474	0.947368	0.868421	0.947368	0.894737	0.921053	0.973684	0.973684	0.973684	0.921053	0.973684	0.891892	1	0.972973	0.945946	0.945946	0.972973	0.972973	0.972973	0.945946	0.940292	0.0477301	4	0.991585	0.992987	0.990182	0.987377	0.984572	0.98878	0.985975	0.984572	0.98317	0.992987	0.985975	0.987395	0.984594	0.987395	0.985994	0.990196	0.984594	0.981793	0.991597
Bagging	0.636571	0.0843992	0.0182618	0.00383991		100	{'max_samples': 0.5, 'n_estimators': 100}	0.868421	0.947368	0.894737	0.947368	0.894737	0.921053	1	0.973684	0.973684	0.947368	0.973684	0.891892	1	0.972973	0.945946	0.918919	1	0.972973	0.945946	0.945946	0.946835	0.0374511	2	0.984572	0.990182	0.987377	0.981767	0.984572	0.992987	0.991585	0.985975	0.985975	0.98878	0.987377	0.987395	0.987395	0.988796	0.991597	0.991597	0.990196	0.987395	0.987395
Bagging	0.0827291	0.00340957	0.00308033	0.000464039		10	{'max_samples': 0.8, 'n_estimators': 10}	0.815789	0.894737	0.842105	0.947368	0.921053	0.973684	0.973684	0.921053	0.973684	0.894737	0.973684	0.891892	1	0.972973	0.945946	0.918919	0.972973	0.972973	0.972973	0.891892	0.933606	0.048301	7	0.990182	0.990182	0.990182	0.985975	0.991585	0.991585	0.987377	0.991585	0.98878	0.99439	0.987377	0.991597	0.991597	0.985994	0.994398	0.994398	0.985994	0.992997	0.994398
Bagging	0.449594	0.0609781	0.00999418	0.00206277		50	{'max_samples': 0.8, 'n_estimators': 50}	0.868421	0.947368	0.894737	0.947368	0.921053	0.921053	1	0.947368	1	0.973684	1	0.891892	1	0.972973	0.891892	0.864865	0.972973	0.945946	0.945946	0.918919	0.941323	0.0427296	3	0.997195	1	0.998597	1	0.998597	1	1	0.998597	0.995792	0.998597	1	0.998599	0.997199	1	0.998599	1	0.998599	0.998599	0.997199
Bagging	0.869629	0.0856491	0.0184183	0.00394908		100	{'max_samples': 0.8, 'n_estimators': 100}	0.789474	0.947368	0.894737	0.947368	0.921053	0.921053	1	0.947368	0.973684	0.947368	0.947368	0.864865	1	0.972973	0.918919	0.918919	0.972973	0.972973	0.972973	0.945946	0.938869	0.047394	5	1	1	0.997195	1	1	0.998597	1	1	1	0.998597	0.998597	1	1	1	0.998599	1	0.998599	1	1
Bagging	0.121468	0.0202203	0.00396395	0.0010113		10	{'max_samples': 1.0, 'n_estimators': 10}	0.868421	0.894737	0.868421	0.973684	0.894737	0.894737	0.947368	0.973684	0.947368	0.947368	0.947368	0.891892	0.972973	0.972973	0.945946	0.864865	1	0.972973	0.945946	0.918919	0.932219	0.0406235	8	0.992987	0.995792	0.992987	0.995792	0.995792	0.992987	0.991585	0.99439	0.998597	0.995792	0.991585	0.997199	0.990196	0.991597	0.992997	0.998599	0.998599	0.994398	0.995798
Bagging	0.490072	0.0443799	0.00969242	0.00195477		50	{'max_samples': 1.0, 'n_estimators': 50}	0.868421	0.947368	0.894737	0.973684	0.921053	0.921053	1	0.947368	0.973684	0.921053	0.973684	0.864865	1	0.972973	0.918919	0.918919	0.972973	0.945946	0.945946	0.891892	0.938727	0.0387447	6	1	1	1	1	1	1	1	1	0.998597	1	1	1	1	1	1	1	1	0.998599	1
Bagging	1.03525	0.137963	0.0204023	0.00528726		100	{'max_samples': 1.0, 'n_estimators': 100}	0.868421	0.947368	0.894737	0.947368	0.921053	0.947368	1	0.947368	1	0.973684	0.973684	0.891892	1	0.972973	0.945946	0.918919	1	0.945946	0.945946	0.918919	0.94808	0.0370868	1	1	1	1	1	1	1	1	1	1	1	1	1	1	1	1	1	1	1	1
Logistic Regression	0.00404733	0.00135768	0.000892556	4.42413e-05			{'C': 0.1}	0.815789	0.894737	0.763158	0.842105	0.868421	0.947368	1	0.894737	0.868421	0.868421	0.921053	0.837838	0.945946	0.891892	0.837838	0.864865	0.837838	0.891892	0.945946	0.918919	0.882859	0.0531814	4	0.896213	0.88359	0.889201	0.890603	0.890603	0.892006	0.886396	0.889201	0.893408	0.896213	0.889201	0.894958	0.892157	0.893557	0.885154	0.887955	0.886555	0.887955	0.882353
Logistic Regression	0.00618517	0.00161223	0.00101711	0.000192887			{'C': 1}	0.842105	0.921053	0.815789	0.868421	0.868421	0.947368	1	0.973684	0.894737	0.894737	0.868421	0.810811	0.918919	0.972973	0.918919	0.918919	0.810811	0.891892	0.945946	0.972973	0.902845	0.0553421	3	0.921459	0.918654	0.915849	0.920056	0.921459	0.913043	0.911641	0.907433	0.918654	0.911641	0.921459	0.917367	0.913165	0.913165	0.918768	0.917367	0.913165	0.915966	0.913165
Logistic Regression	0.00718052	0.00110147	0.000951362	7.49689e-05			{'C': 10}	0.894737	0.894737	0.842105	0.868421	0.842105	0.973684	0.973684	0.973684	0.894737	0.894737	0.894737	0.810811	0.918919	1	0.891892	0.918919	0.837838	0.864865	0.945946	0.972973	0.905477	0.0523443	2	0.928471	0.924264	0.921459	0.928471	0.922861	0.918654	0.922861	0.924264	0.928471	0.922861	0.922861	0.929972	0.927171	0.920168	0.92577	0.92437	0.921569	0.92577	0.92437
Logistic Regression	0.00745918	0.00100646	0.00102373	0.000113656			{'C': 100}	0.894737	0.894737	0.842105	0.868421	0.842105	0.973684	0.973684	0.973684	0.894737	0.921053	0.894737	0.837838	0.918919	1	0.891892	0.918919	0.810811	0.864865	0.945946	0.972973	0.906792	0.0523886	1	0.924264	0.927069	0.920056	0.929874	0.925666	0.920056	0.924264	0.924264	0.928471	0.924264	0.925666	0.928571	0.927171	0.920168	0.92577	0.92437	0.922969	0.92437	0.92437
MLP Classifier	0.496368	0.0878782	0.00155596	0.000167043			{'hidden_layer_sizes': (50,), 'max_iter': 200}	0.868421	0.921053	0.921053	0.947368	0.947368	0.973684	0.973684	0.894737	0.973684	0.921053	0.947368	0.918919	0.972973	0.972973	0.945946	0.945946	0.972973	0.972973	0.918919	0.891892	0.940149	0.0311756	7	0.978962	0.976157	0.987377	0.97756	0.97756	0.974755	0.963534	0.985975	0.97195	0.973352	0.976157	0.978992	0.981793	0.973389	0.978992	0.981793	0.971989	0.973389	0.970588
MLP Classifier	1.1422	0.191585	0.00148203	0.000180312			{'hidden_layer_sizes': (50,), 'max_iter': 500}	0.815789	0.947368	0.894737	0.973684	0.921053	0.973684	0.973684	0.894737	0.973684	0.947368	0.947368	0.918919	0.972973	0.945946	0.972973	0.945946	0.972973	0.972973	0.945946	0.918919	0.941536	0.038654	6	1	1	1	1	1	1	0.998597	1	0.998597	1	1	1	1	1	1	1	1	1	1
MLP Classifier	1.13045	0.166385	0.00122861	0.000135291			{'hidden_layer_sizes': (50,), 'max_iter': 1000}	0.815789	0.947368	0.894737	0.947368	0.894737	0.973684	0.973684	0.894737	0.973684	0.947368	0.973684	0.918919	0.972973	0.945946	0.972973	0.918919	1	1	0.945946	0.945946	0.942923	0.042705	1	1	1	1	1	1	1	1	1	1	1	1	1	1	1	1	1	1	1	1
MLP Classifier	0.647509	0.106285	0.0017586	0.000286266			{'hidden_layer_sizes': (100,), 'max_iter': 200}	0.815789	0.947368	0.921053	0.947368	0.921053	0.973684	0.973684	0.894737	0.973684	0.947368	0.973684	0.918919	0.972973	0.972973	0.945946	0.945946	0.972973	0.972973	0.945946	0.918919	0.942852	0.0374683	4	0.985975	0.992987	0.991585	0.98878	0.992987	0.990182	0.991585	0.990182	0.991585	0.990182	0.985975	0.992997	0.990196	0.990196	0.988796	0.990196	0.987395	0.987395	0.991597
MLP Classifier	1.26625	0.183947	0.00140283	0.000340945			{'hidden_layer_sizes': (100,), 'max_iter': 500}	0.789474	0.947368	0.894737	0.947368	0.894737	0.973684	0.973684	0.921053	0.973684	0.921053	0.973684	0.918919	0.972973	0.945946	0.972973	0.945946	0.972973	0.972973	0.945946	0.918919	0.938905	0.0432669	8	1	1	1	1	1	1	1	1	1	1	1	1	1	1	1	1	1	1	1
MLP Classifier	1.25111	0.183549	0.00140377	0.000305233			{'hidden_layer_sizes': (100,), 'max_iter': 1000}	0.815789	0.947368	0.894737	0.947368	0.894737	0.973684	0.973684	0.894737	0.973684	0.947368	0.973684	0.918919	0.972973	0.945946	0.972973	0.918919	0.972973	1	0.972973	0.945946	0.942923	0.041841	3	1	1	1	1	1	1	1	1	1	1	1	1	1	1	1	1	1	1	1
MLP Classifier	1.2895	0.626304	0.00172468	0.000281456			{'hidden_layer_sizes': (100, 50), 'max_iter': 200}	0.842105	0.921053	0.921053	0.947368	0.868421	0.973684	0.973684	0.894737	0.973684	0.947368	0.973684	0.891892	0.972973	0.918919	0.972973	0.918919	0.972973	1	0.945946	0.945946	0.938869	0.040144	9	1	1	1	1	1	1	1	1	1	1	1	1	1	1	1	1	1	1	1
MLP Classifier	1.28364	0.66176	0.00163928	9.96721e-05			{'hidden_layer_sizes': (100, 50), 'max_iter': 500}	0.815789	0.947368	0.921053	0.947368	0.868421	0.973684	0.973684	0.921053	0.973684	0.921053	0.973684	0.918919	0.972973	0.945946	0.972973	0.972973	0.972973	0.972973	0.972973	0.918919	0.942923	0.0409588	1	1	1	1	1	1	1	1	1	1	1	1	1	1	1	1	1	1	1	1
MLP Classifier	1.30461	0.667345	0.00211681	0.00179598			{'hidden_layer_sizes': (100, 50), 'max_iter': 1000}	0.815789	0.947368	0.947368	0.947368	0.894737	0.973684	0.973684	0.894737	0.947368	1	0.973684	0.918919	0.972973	0.918919	0.972973	0.945946	0.945946	0.972973	0.945946	0.945946	0.942817	0.0392938	5	1	1	1	1	1	1	1	1	1	1	1	1	1	1	1	1	1	1	1
K-Nearest Neighbors	0.000698435	0.000103389	0.00366179	0.00941812			{'n_neighbors': 3}	0.842105	0.921053	0.947368	0.921053	0.947368	1	0.921053	0.921053	0.973684	0.921053	0.973684	0.972973	0.945946	0.918919	0.918919	0.864865	1	0.918919	0.918919	0.891892	0.932041	0.0390828	1	0.97195	0.963534	0.964937	0.963534	0.966339	0.959327	0.960729	0.963534	0.960729	0.963534	0.959327	0.959384	0.963585	0.959384	0.957983	0.963585	0.964986	0.960784	0.962185
K-Nearest Neighbors	0.000804329	0.000258211	0.00172054	0.000356049			{'n_neighbors': 5}	0.815789	0.894737	0.868421	0.921053	0.921053	1	0.921053	0.921053	0.973684	0.973684	0.947368	0.918919	0.945946	0.945946	0.945946	0.891892	1	0.918919	0.918919	0.918919	0.928165	0.0418072	2	0.963534	0.960729	0.952314	0.957924	0.957924	0.953717	0.955119	0.957924	0.956522	0.955119	0.952314	0.953782	0.956583	0.953782	0.95098	0.956583	0.95098	0.953782	0.956583
K-Nearest Neighbors	0.000665891	1.86725e-05	0.00161809	0.000234657			{'n_neighbors': 7}	0.789474	0.868421	0.842105	0.894737	0.947368	1	0.868421	0.894737	0.973684	0.947368	0.947368	0.918919	0.972973	0.945946	0.918919	0.891892	0.945946	0.918919	0.864865	0.972973	0.916252	0.0508636	3	0.957924	0.952314	0.949509	0.949509	0.949509	0.948107	0.943899	0.952314	0.946704	0.942496	0.948107	0.943978	0.955182	0.946779	0.939776	0.953782	0.942577	0.946779	0.948179
K-Nearest Neighbors	0.000693917	8.03694e-05	0.00164328	0.000115603			{'n_neighbors': 9}	0.789474	0.894737	0.842105	0.868421	0.921053	0.973684	0.894737	0.842105	0.947368	0.947368	0.921053	0.918919	0.945946	0.945946	0.918919	0.918919	0.945946	0.918919	0.891892	1	0.912376	0.0477195	4	0.942496	0.936886	0.942496	0.936886	0.931276	0.934081	0.932679	0.938289	0.935484	0.935484	0.925666	0.931373	0.935574	0.932773	0.932773	0.935574	0.928571	0.931373	0.934174
[truncated: 10 more columns]

## Sheet: best
Model	max_depth	n_estimators	learning_rate	max_samples	C	hidden_layer_sizes	max_iter	n_neighbors
Random Forest	20	50
Gradient Boosting		100	0.3
AdaBoost		300	1
Bagging		100		1
Logistic Regression					100
MLP Classifier						(50,)	1000
K-Nearest Neighbors								3
