# Supplementary material for: PhyCysID: Plant Cystatin Protein Prediction by an Artificial Intelligence Approach
Source: J Chem Inf Model. 2025 Sep 4;65(18):9425–34. doi: 10.1021/acs.jcim.5c00916 (PMC12458679; doi:10.1021/acs.jcim.5c00916)
Supplement: Supplementary file 4 [file ci5c00916_si_004.zip]

Archive with 29 entries (26 files):
- Supplementary File 4/
- Supplementary File 4/4C12M/
- Supplementary File 4/4C12M/AdaBoost_model.pkl
- Supplementary File 4/4C12M/Bagging_model.pkl
- Supplementary File 4/4C12M/drive-download-20250417T023549Z-001.zip
- Supplementary File 4/4C12M/Gaussian_Naive_Bayes_model.pkl
- Supplementary File 4/4C12M/Gradient_Boosting_model.pkl
- Supplementary File 4/4C12M/K-Nearest_Neighbors_model.pkl
- Supplementary File 4/4C12M/Linear_Discriminant_Analysis_model.pkl
- Supplementary File 4/4C12M/Logistic_Regression_model.pkl
- Supplementary File 4/4C12M/MLP_Classifier_model.pkl
- Supplementary File 4/4C12M/Perceptron_model.pkl
- Supplementary File 4/4C12M/Random_Forest_model.pkl
- Supplementary File 4/4C12M/Ridge_Classifier_model.pkl
- Supplementary File 4/4C12M/scaler.pkl
- Supplementary File 4/4C12M/SGD_Classifier_model.pkl
- Supplementary File 4/complete-code.py
- Supplementary File 4/Supplementary file 4_info.txt
- Supplementary File 4/TF8M/
- Supplementary File 4/TF8M/AdaBoost_model.pkl
- Supplementary File 4/TF8M/Bagging_model.pkl
- Supplementary File 4/TF8M/drive-download-20250417T023516Z-001.zip
- Supplementary File 4/TF8M/Gradient_Boosting_model.pkl
- Supplementary File 4/TF8M/K-Nearest_Neighbors_model.pkl
- Supplementary File 4/TF8M/Logistic_Regression_model.pkl
- Supplementary File 4/TF8M/MLP_Classifier_model.pkl
- Supplementary File 4/TF8M/Quadratic_Discriminant_Analysis_model.pkl
- Supplementary File 4/TF8M/Random_Forest_model.pkl
- Supplementary File 4/TF8M/scaler.pkl
