# Supplementary material for: PhyCysID: Plant Cystatin Protein Prediction by an Artificial Intelligence Approach
Source: J Chem Inf Model. 2025 Sep 4;65(18):9425–34. doi: 10.1021/acs.jcim.5c00916 (PMC12458679; doi:10.1021/acs.jcim.5c00916)
Supplement: Supplementary file 4 [file ci5c00916_si_004.zip › Supplementary File 4/complete-code.py]

from flask import Flask, render_template, request, redirect, url_for, send_from_directory
from werkzeug.utils import secure_filename
import os
from Bio import SeqIO
from Bio.SeqUtils.ProtParam import ProteinAnalysis
import pandas as pd
import numpy as np
import pickle
from sklearn.preprocessing import StandardScaler
from collections import Counter
import io

app = Flask(__name__)
app.config['UPLOAD_FOLDER'] = 'uploads'
app.config['STATIC_FOLDER'] = 'static'
app.config['TF8M_FOLDER'] = os.path.join(app.config['STATIC_FOLDER'], 'TF8M')
app.config['C12M_FOLDER'] = os.path.join(app.config['STATIC_FOLDER'], '4C12M')

# Ensure directories exist
os.makedirs(app.config['UPLOAD_FOLDER'], exist_ok=True)
os.makedirs(app.config['TF8M_FOLDER'], exist_ok=True)
os.makedirs(app.config['C12M_FOLDER'], exist_ok=True)

def process_sequences(input_file):
    def process_sequence(seq_record):
        sequence = str(seq_record.seq)
        position_gg = sequence[:50].find("GG")

        if position_gg != -1:
            position = position_gg + 1
        else:
            position = sequence.find("G")

        if position != -1:
            new_sequence = sequence[position:]
            seq_record.seq = new_sequence
        return seq_record

    output_file_path = os.path.join(app.config['UPLOAD_FOLDER'], "GG.fasta")
    sequences = SeqIO.parse(input_file, "fasta")
    
    processed_sequences = []
    for seq in sequences:
        processed_sequences.append(process_sequence(seq))
    
    with open(output_file_path, "w") as output_file:
        SeqIO.write(processed_sequences, output_file, "fasta")
    
    return output_file_path

def generate_feature_table(gg_file_path):
    def clean_sequence(seq):
        valid_amino_acids = set("ACDEFGHIKLMNPQRSTVWY")
        return "".join(aa for aa in seq if aa in valid_amino_acids)

    def calculate_hydrophobicity(seq):
        hydrophobic_residues = {'A', 'V', 'I', 'L', 'M', 'F', 'W', 'Y'}
        return sum(1 for aa in seq if aa in hydrophobic_residues) / max(len(seq), 1)

    def calculate_hydrophilicity(seq):
        hydrophilic_residues = {'R', 'K', 'D', 'E', 'N', 'Q', 'S', 'T'}
        return sum(1 for aa in seq if aa in hydrophilic_residues) / max(len(seq), 1)

    def calculate_isoelectric_point(seq):
        clean_seq = clean_sequence(seq)
        return ProteinAnalysis(clean_seq).isoelectric_point() if clean_seq else None

    def calculate_charge(seq):
        clean_seq = clean_sequence(seq)
        return ProteinAnalysis(clean_seq).charge_at_pH(7.4) if clean_seq else None

    def calculate_rna_binding(seq):
        rna_binding_residues = {'R', 'K', 'S'}
        return sum(1 for aa in seq if aa in rna_binding_residues) / max(len(seq), 1)

    def calculate_instability_index(seq):
        clean_seq = clean_sequence(seq)
        return ProteinAnalysis(clean_seq).instability_index() if clean_seq else None

    def calculate_redox_potential(seq):
        clean_seq = clean_sequence(seq)
        return clean_seq.count('C') / max(len(clean_seq), 1)

    def calculate_secondary_structure(seq):
        clean_seq = clean_sequence(seq)
        if not clean_seq:
            return 0, 0, 0
        analyzed_seq = ProteinAnalysis(clean_seq)
        return analyzed_seq.secondary_structure_fraction()

    def calculate_amino_acid_frequencies(seq):
        groups = {
            "KRH": {'K', 'R', 'H'},
            "KR": {'K', 'R'},
            "DE": {'D', 'E'},
            "FYW": {'F', 'Y', 'W'},
            "AVILM": {'A', 'V', 'I', 'L', 'M'},
            "STYDEHQKRH": {'S', 'T', 'Y', 'D', 'E', 'H', 'Q', 'K', 'R', 'H'},
            "PN": {'P', 'N'},
            "FYWH": {'F', 'Y', 'W', 'H'},
            "TS": {'T', 'S'},
            "PNGS": {'P', 'N', 'G', 'S'}
        }
        clean_seq = clean_sequence(seq)
        seq_length = max(len(clean_seq), 1)
        return {group: sum(1 for aa in clean_seq if aa in aa_set) / seq_length for group, aa_set in groups.items()}

    sequences = SeqIO.parse(gg_file_path, 'fasta')
    results = []

    for record in sequences:
        seq = str(record.seq)
        clean_seq = clean_sequence(seq)

        if not clean_seq:
            print(f"Warning: Sequence {record.id} was ignored due to containing only invalid characters.")
            continue

        physicochemical_properties = {
            "ID": record.id,
            "Sequence Size": len(clean_seq),
            "Hydrophobicity Index": calculate_hydrophobicity(clean_seq),
            "Hydrophilicity Index": calculate_hydrophilicity(clean_seq),
            "Isoelectric Point": calculate_isoelectric_point(clean_seq),
            "Charge at pH 7.4": calculate_charge(clean_seq),
            "RNA Binding": calculate_rna_binding(clean_seq),
            "Instability Index": calculate_instability_index(clean_seq),
            "Redox Potential": calculate_redox_potential(clean_seq),
        }

        helix, turn, sheet = calculate_secondary_structure(clean_seq)
        secondary_structure_properties = {
            "Helix Propensity": helix,
            "Turn Propensity": turn,
            "Sheet Propensity": sheet
        }

        amino_acid_frequencies = calculate_amino_acid_frequencies(clean_seq)

        properties = {**physicochemical_properties, **secondary_structure_properties, **amino_acid_frequencies}
        results.append(properties)

    df = pd.DataFrame(results)
    csv_path = os.path.join(app.config['UPLOAD_FOLDER'], 'Feature_Table.csv')
    df.to_csv(csv_path, index=False)
    
    return csv_path, df

def tf8m_classification(feature_table_path):
    data = pd.read_csv(feature_table_path)
    feature_columns = data.columns[1:]
    X = data[feature_columns].values

    scaler_path = os.path.join(app.config['TF8M_FOLDER'], 'scaler.pkl')
    with open(scaler_path, "rb") as f:
        scaler = pickle.load(f)
    X_scaled = scaler.transform(X)

    models = {}
    model_files = [
        "Gradient_Boosting_model.pkl",
        "AdaBoost_model.pkl",
        "Bagging_model.pkl",
        "MLP_Classifier_model.pkl",
        "Random_Forest_model.pkl",
        "Quadratic_Discriminant_Analysis_model.pkl",
        "K-Nearest_Neighbors_model.pkl",
        "Logistic_Regression_model.pkl"
    ]
    
    for model_file in model_files:
        model_path = os.path.join(app.config['TF8M_FOLDER'], model_file)
        if os.path.exists(model_path):
            with open(model_path, 'rb') as f:
                model = pickle.load(f)
            model_name = model_file.replace("_model.pkl", "")
            models[model_name] = model

    results = pd.DataFrame()
    results[data.columns[0]] = data.iloc[:, 0]
    model_predictions = pd.DataFrame()

    for name, model in models.items():
        try:
            y_pred = model.predict(X_scaled)
            model_predictions[name] = y_pred
        except Exception as e:
            print(f"Error running prediction with {name}: {e}")

    results = pd.concat([results, model_predictions], axis=1)
    num_models_used = model_predictions.shape[1]
    results["True_Frequency"] = model_predictions.sum(axis=1)
    results["False_Frequency"] = num_models_used - results["True_Frequency"]
    results.loc[results["True_Frequency"] == num_models_used, "False_Frequency"] = 0

    results_csv = os.path.join(app.config['UPLOAD_FOLDER'], 'Classifier.csv')
    results.to_csv(results_csv, index=False)

    high_freq_ids = results[results["True_Frequency"] >= 4][data.columns[0]]
    filtered_data = data[data[data.columns[0]].isin(high_freq_ids)]

    filtered_csv = os.path.join(app.config['UPLOAD_FOLDER'], 'Filtered_Feature_Table.csv')
    filtered_data.to_csv(filtered_csv, index=False)
    
    return results_csv, filtered_csv, results, filtered_data

def c12m_classification(filtered_feature_table_path):
    df = pd.read_csv(filtered_feature_table_path)
    
    if df.shape[1] < 2:
        raise ValueError("The CSV file must contain at least two columns: an ID column and one or more feature columns.")

    IDs = df.iloc[:, 0]
    X = df.iloc[:, 1:].values

    # Load the specific scaler for 4C12M
    scaler_path = os.path.join(app.config['C12M_FOLDER'], 'scaler.pkl')
    with open(scaler_path, "rb") as f:
        scaler = pickle.load(f)
    X_scaled = scaler.transform(X)

    # Model name mapping to abbreviations
    model_name_mapping = {
        "MLP_Classifier": "MLPC",
        "Linear_Discriminant_Analysis": "LDA",
        "Random_Forest": "RF",
        "Logistic_Regression": "LR",
        "Gaussian_Naive_Bayes": "GNB",
        "Gradient_Boosting": "GB",
        "SGD_Classifier": "SGDC",
        "K-Nearest_Neighbors": "K-NN",
        "Ridge_Classifier": "RC",
        "Bagging": "Bagging",
        "AdaBoost": "AdaBoost",
        "Perceptron": "Perceptron"
    }

    model_files = [
        "MLP_Classifier_model.pkl",
        "Linear_Discriminant_Analysis_model.pkl",
        "Bagging_model.pkl",
        "Random_Forest_model.pkl",
        "AdaBoost_model.pkl",
        "Logistic_Regression_model.pkl",
        "Perceptron_model.pkl",
        "Gaussian_Naive_Bayes_model.pkl",
        "Gradient_Boosting_model.pkl",
        "SGD_Classifier_model.pkl",
        "K-Nearest_Neighbors_model.pkl",
        "Ridge_Classifier_model.pkl"
    ]

    target_classes = ["I1", "I2", "II", "IwI"]

    results_df = pd.DataFrame({"ID": IDs})
    predictions_matrix = []

    for model_file in model_files:
        model_path = os.path.join(app.config['C12M_FOLDER'], model_file)
        if os.path.exists(model_path):
            try:
                with open(model_path, "rb") as file:
                    model = pickle.load(file)

                predictions = model.predict(X_scaled)
                class_predictions = [target_classes[int(p)] if 0 <= int(p) < len(target_classes) else "Unknown" for p in predictions]

                # Get original model name
                original_name = model_file.replace("_model.pkl", "")
                # Map to short name using dictionary
                model_name = model_name_mapping.get(original_name, original_name)
                
                results_df[model_name] = class_predictions
                predictions_matrix.append(class_predictions)

            except Exception as e:
                print(f"Error loading '{model_file}': {e}")

    predictions_matrix = np.array(predictions_matrix).T
    final_classes = []
    final_frequencies = []

    for prediction_row in predictions_matrix:
        counts = Counter(prediction_row)
        most_common_class, freq = counts.most_common(1)[0]
        final_classes.append(most_common_class)
        final_frequencies.append(freq)

    results_df["Class_Frequency"] = final_frequencies
    results_df["Final_Class"] = final_classes

    output_file = os.path.join(app.config['UPLOAD_FOLDER'], 'classification_results.csv')
    results_df.to_csv(output_file, index=False)

    class_files = {}
    for class_label in target_classes:
        subset = results_df[results_df["Final_Class"] == class_label]
        if not subset.empty:
            subset_file = os.path.join(app.config['UPLOAD_FOLDER'], f'classification_{class_label}.csv')
            subset.to_csv(subset_file, index=False)
            class_files[class_label] = subset_file
    
    return output_file, class_files, results_df

@app.route('/', methods=['GET'])
def index():
    return render_template('index.html')

@app.route('/process', methods=['POST'])
def process():
    if 'submit_type' not in request.form:
        return redirect(url_for('index'))
    
    submit_type = request.form['submit_type']
    
    try:
        if submit_type == 'paste':
            fasta_text = request.form.get('fasta_text', '')
            if not fasta_text.strip():
                return redirect(url_for('index'))
            
            temp_file = os.path.join(app.config['UPLOAD_FOLDER'], 'temp.fasta')
            with open(temp_file, 'w') as f:
                f.write(fasta_text)
            
            input_file = temp_file
            
        elif submit_type == 'upload':
            if 'fasta_file' not in request.files:
                return redirect(url_for('index'))
            
            file = request.files['fasta_file']
            if file.filename == '':
                return redirect(url_for('index'))
            
            if not (file.filename.endswith('.fasta') or file.filename.endswith('.fa') or file.filename.endswith('.txt')):
                return redirect(url_for('index'))
            
            filename = secure_filename(file.filename)
            input_file = os.path.join(app.config['UPLOAD_FOLDER'], filename)
            file.save(input_file)
            
        else:
            return redirect(url_for('index'))
        
        gg_file = process_sequences(input_file)
        feature_table_path, feature_table_df = generate_feature_table(gg_file)
        classifier_results_path, filtered_feature_path, classifier_results, filtered_data = tf8m_classification(feature_table_path)
        
        if filtered_data.empty:
            return render_template('results.html', error="No sequences found with TF8M score ≥ 4. Please try different sequences.")
        
        classification_results_path, class_files, classification_results = c12m_classification(filtered_feature_path)
        
        classification_results = classification_results[['ID'] + 
                                                     [col for col in classification_results.columns 
                                                      if col not in ['ID', 'Final_Class', 'Class_Frequency']] + 
                                                     ['Class_Frequency', 'Final_Class']]
        
        results = {
            'classification_results': classification_results.to_html(classes='data-table', index=False),
            'all_files': {
                'processed': 'GG.fasta',
                'feature': 'Feature_Table.csv',
                'classifier': 'Classifier.csv',
                'filtered': 'Filtered_Feature_Table.csv',
                'classification': 'classification_results.csv'
            }
        }
        
        return render_template('results.html', results=results)
    
    except Exception as e:
        return render_template('results.html', error=str(e))

@app.route('/download/<file_type>')
def download(file_type):
    try:
        if file_type == 'processed':
            filename = 'GG.fasta'
        elif file_type == 'feature':
            filename = 'Feature_Table.csv'
        elif file_type == 'classifier':
            filename = 'Classifier.csv'
        elif file_type == 'filtered':
            filename = 'Filtered_Feature_Table.csv'
        elif file_type == 'classification':
            filename = 'classification_results.csv'
        else:
            return redirect(url_for('index'))
        
        return send_from_directory(
            app.config['UPLOAD_FOLDER'],
            filename,
            as_attachment=True
        )
    except Exception as e:
        return redirect(url_for('index'))

if __name__ == '__main__':
    app.run(debug=True)
