# Supplementary material for: PhyCysID: Plant Cystatin Protein Prediction by an Artificial Intelligence Approach
Source: J Chem Inf Model. 2025 Sep 4;65(18):9425–34. doi: 10.1021/acs.jcim.5c00916 (PMC12458679; doi:10.1021/acs.jcim.5c00916)
Supplement: Supplementary file 4 [file ci5c00916_si_004.zip › Supplementary File 4/Supplementary file 4_info.txt]

Supplementary file 4

Title 
PhyCysID: Plant Cystatin Protein Prediction by An Artificial Intelligence Approach
  
Authors
Sadaf Aqil1, Isabel Cristina Cadavid2, Nureyev Ferreira Rodrigues2, Natalia Balbinott1, Geancarlo Zanatta1,2 and Rogerio Margis1,.3*

Institutional affiliation
1 Programa de Pós-Graduação em Genética e Biologia Molecular, Departamento de Genética, Instituto de Biociências, Universidade Federal do Rio Grande do Sul, Porto Alegre, Brazil, CEP 91501-970
2 Departamento de Biofísica, Centro de Biotecnologia, Universidade Federal do Rio Grande do Sul, prédio 43422, sala 206, Porto Alegre, Brazil, CEP 91501-970
